# Supplementary material for: Improved Neutralisation of the SARS-CoV-2 Omicron Variant following a Booster Dose of Pfizer-BioNTech (BNT162b2) COVID-19 Vaccine
Source: Viruses. 2022 Sep 13;14(9):2023. doi: 10.3390/v14092023 (PMC9501619; doi:10.3390/v14092023)
Supplement: Supplementary file 1 [file viruses-14-02023-s001.zip]

Archive with 1 entries (1 files):
- viruses-1880987-supplementary.pdf
